# Supplementary material for: Clustering based on renal and inflammatory admission parameters in critically ill patients admitted to the ICU
Source: PLoS One. 2024 Nov 1;19(11):e0307938. doi: 10.1371/journal.pone.0307938 (PMC11530013; doi:10.1371/journal.pone.0307938)
Supplement: S1 Data — (XLSX) [file pone.0307938.s002.xlsx]

## Sheet: Feuil1
catecho_all	limth_cat_all	VMI_all	ecmo_all	EER_all	L_V_all	L_VMI	furo_cat_J1J2	catecho_J1J2	cortico_J1J2	VMI_J1J2	EER_J1J2	SOFACALC_J1J2	IL10_J1J2	IL12p70_J1J2	IL1_b_J1J2	IL6_J1J2	IL8_J1J2	TNFa_J1J2	HLA_DR_J1J2	B_PROCAL_J1J2	crp_J1J2	pnn_J1J2	lymphocyte_J1J2	eosinophile_J1J2	ddimere_J1J2	fibrinogene_J1J2	ferritine_J1J2	monocyte_J1J2	isDc	OBESE	AGE_ini	BMI_ini	SAPSCALC_ini	MC_hepatique	MC_cardio	MC_respi	MC_renal	MC_immuno	MC_diabete	H_LOS	ICU_LOS	delay_admi_symp	sex_pat	period_admi_cat	AINS_av	IEC_av	KDIGO_max_7	Dialyse_3_mois_NA	Deces_3_mois_NA
0	0	0	0	0	10	0	1	0	1	0	0	4	2.50	0.00	0.20	24.20	34.60	0.00	7873.0	0.14	167.0	3.4200	4.93	0.00	729	7.7	524	0.00	0	0	72.2765	26.7380	48	0	0	0	0	1	0	18	10	10	1	2	0	0	1	0	0
0	0	0	0	0	0	0	1	0	1	0	0	4	0.00	0.00	0.00	3.00	15.30	0.00	15920.0	0.62	129.0	10.7569	1.40	0.00	4559	9.1	5064	1.82	0	0	65.5688	26.7299	32	0	0	0	0	0	0	10	5	8	1	2	0	0	0	0	0
0	1	0	0	0	7	0	1	0	1	0	0	6	3.90	0.00	0.00	10.40	40.40	0.00	2923.0	0.23	121.0	11.2000	1.02	0.00	1180	7.3	1550	0.53	1	1	83.3511	31.4077	50	0	0	0	1	0	0	8	8	17	1	3	0	0	1	.	1
0	0	0	0	0	2	0	1	0	1	0	0	3	3.70	0.00	0.00	4.60	12.30	0.00	11591.0	0.26	129.0	6.3719	0.75	0.00	739	9.0	757	0.40	0	0	47.0965	28.9686	28	0	0	0	0	0	0	12	3	43	1	2	0	0	0	0	0
0	0	0	0	0	0	0	1	0	1	0	0	5	1.60	0.00	0.00	13.30	49.60	0.00	6866.0	3.43	22.0	4.4416	0.57	0.20	1343	4.6	338	0.39	0	1	79.5017	30.4009	41	0	1	0	0	0	0	22	3	2	1	3	0	0	1	.	1
0	0	0	0	0	5	0	1	0	1	0	0	3	0.90	0.00	0.00	9.20	17.30	0.90	6409.0	0.23	87.0	10.3000	1.06	0.00	402	7.0	709	0.69	0	1	66.2669	31.3092	43	0	0	0	0	0	1	14	8	15	1	2	0	0	0	0	0
1	0	1	0	1	16	11	1	0	1	0	0	4	3.10	0.00	0.76	8.48	17.53	4.33	7728.0	0.74	223.0	7.5900	1.19	0.00	1136	7.9	491	0.73	1	1	75.1211	30.7726	33	0	0	0	0	0	0	16	16	6	1	2	0	0	3	.	1
0	0	0	0	0	11	0	0	0	1	0	0	9	1.00	0.00	0.00	16.10	31.80	0.60	9571.0	0.30	2.9	3.7500	0.49	0.00	1100	7.9	1944	0.37	0	1	55.8932	32.0000	37	0	0	0	0	0	0	17	12	11	1	2	0	0	0	0	0
0	0	0	0	0	5	0	1	0	1	0	0	6	5.10	0.00	0.00	68.40	35.59	0.62	4157.0	0.09	54.0	7.9473	1.41	0.20	608	6.1	1225	0.23	0	1	64.3806	32.3266	27	0	0	0	0	0	1	8	5	4	1	3	0	0	0	0	0
0	0	0	0	0	3	0	1	0	1	0	0	2	5.60	3.20	1.00	16.70	23.00	0.00	14044.0	0.08	46.0	8.0825	0.84	0.00	2341	7.2	837	0.39	0	1	66.3025	41.4063	30	0	0	0	0	0	0	11	6	10	0	3	0	0	0	0	0
0	0	0	0	0	9	0	1	0	0	0	0	5	3.00	0.00	0.00	21.10	50.30	1.10	5930.0	0.11	76.1	7.3800	0.18	0.00	3901	7.0	741	0.15	0	0	90.6283	23.5330	37	0	1	0	0	0	0	27	10	11	1	2	0	0	0	0	0
0	0	0	0	0	0	0	1	0	1	0	0	4	9.93	7.07	2.06	137.80	24.41	0.77	14972.0	0.31	48.0	11.1139	0.57	0.00	1156	11.4	1716	0.44	1	1	74.4641	32.3555	38	0	1	0	0	0	0	7	7	-58	1	2	0	0	1	.	1
1	0	1	0	1	8	2	1	0	0	0	0	4	5.90	0.54	0.66	71.74	62.73	0.00	13273.0	0.28	131.0	5.6717	0.28	0.30	2900	6.0	2819	0.16	1	0	72.8131	23.5989	34	0	0	0	0	0	0	8	8	4	0	3	0	0	3	.	1
0	0	0	0	0	8	0	0	0	0	0	0	3	4.70	0.20	0.50	97.40	40.80	1.10	11355.0	0.10	179.0	4.7600	1.32	0.00	570	5.0	699	0.46	0	1	71.5647	30.1896	25	0	0	0	0	0	1	32	13	9	1	2	0	0	0	0	0
0	0	0	0	0	3	0	1	0	1	0	0	3	2.87	2.60	2.03	4.60	12.90	0.84	25982.0	0.10	112.0	3.4558	0.44	0.00	579	5.6	1544	0.44	0	1	44.3231	41.6955	18	0	0	0	0	0	0	10	3	11	1	3	0	0	0	0	0
1	0	1	0	1	21	17	1	0	1	0	0	8	4.43	0.70	0.00	51.08	16.70	1.60	12622.0	0.11	6.0	2.4381	0.21	0.00	1517	6.7	785	0.11	1	1	78.0096	38.0623	43	0	0	0	0	1	1	21	21	5	1	3	0	0	3	.	1
1	1	1	0	0	23	13	1	0	1	0	0	5	6.40	0.00	0.00	63.20	28.50	0.00	6766.8	0.07	243.0	5.9244	0.37	0.00	786	7.0	1207	0.25	1	0	74.7433	23.6735	32	0	0	1	0	0	1	23	23	9	1	2	0	0	1	.	1
0	0	0	0	0	6	0	1	0	1	0	0	5	1.10	0.00	0.00	34.40	53.40	1.90	4614.0	0.78	149.0	14.7477	1.06	0.20	1365	9.4	764	0.92	0	0	76.5585	21.8608	39	0	1	0	0	0	0	13	6	11	1	2	0	0	0	0	0
0	0	0	0	0	3	0	1	0	1	0	0	5	0.80	1.80	0.00	8.90	12.00	0.00	15722.0	3.04	186.0	5.0100	0.52	0.00	694	7.0	2297	0.04	0	0	75.7974	25.0292	47	0	0	0	0	1	0	26	5	17	0	3	0	0	0	0	0
0	0	0	0	0	0	0	1	0	1	0	0	2	3.70	0.00	0.00	14.10	20.30	0.00	14007.0	0.35	99.0	7.8500	0.83	0.00	1252	7.2	3346	0.73	0	0	56.3778	26.7968	13	0	0	0	0	0	0	6	3	10	1	2	0	0	0	0	0
1	0	1	0	1	29	20	1	0	1	0	0	5	3.40	0.20	0.20	34.00	25.60	0.20	9571.0	0.15	174.0	6.5500	0.67	0.00	1297	6.0	956	0.16	0	0	66.4011	24.1635	23	0	0	0	0	0	0	29	29	7	0	3	0	0	0	.	1
0	0	0	0	0	4	0	1	0	1	0	0	6	3.20	0.10	0.80	9.10	18.90	0.00	17082.0	0.13	170.0	6.2366	0.87	0.30	1435	8.3	333	0.27	0	1	55.0500	43.4385	46	0	0	0	0	0	0	10	4	11	0	2	0	0	0	0	0
0	0	0	0	0	4	0	1	0	1	0	0	4	3.40	0.00	1.00	20.60	20.80	0.00	6608.0	0.05	44.9	5.1892	1.13	0.30	440	6.5	858	0.37	0	0	72.5695	29.1421	33	0	0	0	0	0	0	12	5	13	1	2	0	0	0	0	0
0	0	0	0	0	8	0	1	0	1	0	0	6	1.30	0.90	0.00	1.20	23.40	0.00	7750.0	0.31	129.0	9.7456	1.37	0.30	1186	9.5	1129	0.45	0	1	73.5989	29.6875	47	0	0	0	0	0	0	89	11	-52	0	2	0	1	1	.	0
0	1	0	0	0	0	0	1	0	0	0	0	8	5.60	1.50	0.00	58.40	45.40	1.40	9571.0	0.20	129.0	23.7726	2.23	0.00	304	4.2	1129	2.00	0	0	85.4702	28.2553	55	0	1	0	0	0	0	5	5	9	0	3	0	0	2	0	0
1	0	1	0	0	10	4	1	0	1	0	0	3	5.50	0.40	0.00	88.50	20.20	0.00	7774.0	0.44	187.0	14.0000	1.57	0.00	813	7.2	2107	0.67	1	0	73.4784	23.4843	47	0	1	0	0	0	1	15	15	12	1	3	0	0	0	.	1
0	0	0	0	0	4	0	1	0	1	0	0	5	3.20	1.20	0.00	7.10	29.00	1.10	9571.0	0.39	442.0	3.0380	0.21	0.00	5154	10.8	1199	0.10	0	0	59.5318	25.5036	41	0	0	0	0	1	0	16	4	10	1	3	0	0	0	0	0
0	0	0	0	0	3	0	1	0	1	0	0	7	16.50	0.00	1.30	587.30	50.20	0.00	9571.0	0.16	442.0	7.2902	0.47	0.00	773	5.8	1715	0.19	0	0	59.7810	18.0609	30	0	0	0	1	0	0	20	3	13	1	2	0	0	1	0	0
1	1	1	0	0	54	45	1	0	1	0	0	5	2.30	0.00	1.50	13.70	15.30	0.00	4641.0	0.02	82.0	11.8513	0.43	0.00	757	7.0	107	0.39	1	1	64.2793	34.5689	58	1	0	0	0	1	0	54	54	-50	0	2	0	0	1	.	1
0	0	0	0	0	9	0	1	0	1	0	0	3	2.08	3.32	0.48	5.70	32.99	4.85	4293.0	0.08	21.8	1.8600	0.78	0.00	600	4.8	522	0.30	0	1	61.7467	30.4748	31	0	0	0	0	0	0	30	11	11	1	3	0	0	0	0	0
1	0	1	0	0	47	41	1	0	1	0	0	3	5.40	2.96	3.45	67.14	22.29	6.10	22234.0	0.86	43.0	1.7444	0.12	0.00	1671	5.8	1323	0.06	0	0	75.8850	24.0741	22	0	0	0	0	0	0	87	51	8	1	3	0	0	0	0	0
0	0	0	0	0	8	0	1	0	1	0	0	5	1.85	0.60	0.24	18.13	18.52	0.21	13491.0	0.21	52.0	4.8498	0.48	0.00	1460	5.3	301	0.10	0	1	76.4381	32.1039	35	0	0	0	0	0	1	22	8	9	0	2	0	1	0	0	0
0	0	0	0	0	2	0	1	0	1	0	0	2	2.90	3.00	2.20	7.60	12.00	4.60	13345.0	0.15	35.9	4.3400	0.71	0.00	497	7.6	4077	0.14	0	0	53.7467	28.4082	15	0	0	0	0	0	0	17	9	9	1	3	0	0	0	0	0
1	0	1	0	0	8	1	1	0	1	0	0	4	8.97	2.49	1.83	44.50	42.32	0.00	12335.0	0.04	84.0	7.9000	0.87	0.00	710	6.7	1889	0.58	1	0	78.8638	29.8028	31	0	1	0	0	0	0	10	10	31	1	2	0	0	0	.	1
1	1	1	0	0	8	6	1	0	1	0	0	4	8.97	2.49	1.83	44.50	42.32	0.00	12335.0	12.21	89.0	14.3732	0.68	0.00	953	7.4	1129	0.64	1	0	84.7228	27.6217	43	0	0	0	0	0	0	10	10	5	1	2	1	0	1	.	1
0	1	0	0	0	4	0	1	0	1	0	0	5	5.20	1.00	0.00	67.50	63.80	0.10	5409.0	0.32	143.0	9.0236	0.39	0.00	2531	7.9	528	0.12	0	1	78.2806	42.6767	33	0	0	0	0	0	0	11	4	13	1	2	0	0	1	.	1
0	0	0	0	0	2	0	1	0	1	0	0	4	0.50	0.53	0.28	1.81	3.11	0.06	10472.0	0.05	69.9	5.4682	1.00	0.40	1087	6.2	106	0.53	0	0	73.7796	25.4688	32	0	0	0	0	0	0	7	4	11	1	3	0	0	0	0	0
0	0	0	0	0	8	0	1	0	1	0	0	6	2.80	0.60	0.80	142.40	15.10	0.90	9571.0	3.86	8.0	9.1900	0.77	0.00	1209	8.8	916	0.78	0	1	75.1266	30.6689	58	0	0	0	0	1	0	21	8	10	1	3	0	0	1	0	0
0	0	0	0	0	5	0	0	0	0	0	0	4	8.60	0.90	2.40	156.00	25.10	0.90	7355.0	0.36	258.0	8.9069	0.84	0.00	3204	8.0	1227	0.22	0	1	59.9918	32.8955	31	0	0	0	0	0	1	16	9	10	1	1	0	0	0	.	1
0	0	0	0	0	5	0	1	0	1	0	0	3	0.70	1.10	0.00	26.20	10.20	0.00	10865.0	0.29	225.0	7.9200	2.00	0.00	3800	11.0	1563	0.82	0	1	58.7379	40.4184	28	0	0	0	0	0	0	9	6	9	1	2	0	0	0	0	0
0	0	0	0	0	0	0	1	0	1	0	0	2	2.00	0.00	1.00	79.10	147.60	0.00	12576.0	0.12	225.0	6.1404	0.81	0.00	6885	7.2	2332	0.27	0	1	57.5578	29.3965	22	0	0	0	0	1	0	8	5	8	1	2	0	0	0	0	0
1	0	1	0	0	9	2	1	0	1	0	0	4	2.00	0.70	1.30	11.80	18.50	1.40	8378.0	0.16	38.2	3.4600	0.54	0.00	600	6.6	725	0.10	0	1	46.4914	36.6285	29	0	0	0	0	0	0	118	45	9	0	2	0	0	0	0	0
0	0	0	0	0	9	0	0	0	1	0	0	5	0.00	0.00	0.00	20.40	28.40	3.20	6318.0	0.06	191.0	3.1000	0.51	0.00	1100	7.8	2875	0.30	0	0	66.1246	25.3125	29	0	0	0	0	0	0	28	9	11	1	3	0	0	0	0	0
1	0	1	0	0	11	11	1	1	1	1	0	8	25.30	1.20	0.10	44.90	35.70	0.00	9180.0	0.20	204.0	17.1143	3.40	0.00	1137	8.6	1976	0.53	1	1	76.3587	34.5297	47	0	0	0	0	1	0	11	11	8	0	2	0	0	1	.	1
0	0	0	0	0	5	0	1	0	1	0	0	8	2.60	0.00	0.00	70.20	29.70	0.00	20566.9	0.22	138.0	6.8198	0.76	0.00	1626	8.0	1160	0.29	0	0	76.2491	36.8481	36	0	1	0	0	0	1	68	5	8	1	2	0	0	0	0	0
0	0	0	0	0	3	0	1	0	1	0	0	5	2.30	0.00	0.00	5.80	29.40	0.00	11819.0	0.05	16.0	4.5000	0.62	0.00	1140	6.5	728	0.38	1	1	72.3696	31.6444	39	0	0	0	0	0	0	31	4	9	0	2	0	0	0	.	1
0	1	0	0	0	8	0	1	0	1	0	0	5	6.30	1.13	3.07	38.26	64.50	0.77	4881.0	0.19	361.0	4.8750	1.11	0.00	715	7.6	3026	0.45	1	0	53.7687	22.0408	35	0	0	0	0	0	0	13	8	13	1	2	0	0	0	.	1
1	0	1	0	1	16	13	1	0	1	0	0	5	6.80	0.00	0.00	73.70	50.60	0.00	13782.0	0.01	129.0	2.7808	0.36	0.00	1100	6.2	2055	0.10	1	1	73.8179	32.0010	32	0	0	0	0	0	0	16	16	16	1	2	0	0	1	.	1
1	0	1	0	0	16	8	1	0	1	0	0	4	11.20	0.00	0.70	27.40	7.30	0.30	18459.0	0.30	217.0	5.0700	0.87	0.00	3705	7.4	1158	0.19	1	1	76.1862	31.9193	32	0	0	0	0	0	0	16	16	8	1	2	0	0	0	.	1
1	0	1	0	1	26	26	1	1	1	1	0	10	1.50	0.40	0.40	33.90	23.10	0.00	9571.0	0.33	214.0	16.1540	0.49	0.00	3656	9.8	2324	0.36	1	0	72.0000	28.4410	52	0	0	0	0	0	0	26	26	20	0	3	0	0	0	.	1
0	0	0	0	0	0	0	1	0	1	0	0	3	2.31	0.29	0.00	21.90	8.87	0.00	18255.0	0.12	129.0	11.7972	0.54	0.10	21326	5.0	789	0.27	0	0	83.0938	23.2526	26	0	1	0	0	0	0	3	3	15	1	3	0	0	0	0	0
0	0	0	0	0	0	0	1	0	1	0	0	3	0.90	0.60	0.00	3.40	19.80	0.00	5761.0	0.09	129.0	4.9000	0.44	0.00	425	6.1	1010	0.42	0	1	82.1136	30.2992	56	0	0	0	0	0	0	25	10	12	1	2	0	0	0	0	0
0	0	0	0	0	7	0	1	0	1	0	0	4	4.10	0.00	1.70	18.80	6.40	0.00	16922.0	0.20	129.0	14.0000	1.40	0.00	201	7.4	44	0.70	0	1	30.6119	63.9843	17	0	0	1	0	0	0	22	7	9	0	2	0	0	2	.	0
0	0	0	0	0	3	0	1	0	1	0	0	4	2.70	0.20	1.00	44.70	26.80	0.00	7731.0	0.15	129.0	4.4973	0.32	0.00	1590	7.2	1129	0.35	0	0	72.3450	21.8608	32	0	0	0	0	0	0	19	3	9	1	2	0	0	0	0	1
1	0	1	0	0	18	6	1	0	1	0	0	1	1.50	0.00	0.00	121.30	274.40	0.40	3506.0	1.79	106.0	11.4000	0.32	0.00	1916	8.2	4053	0.51	1	0	82.3272	24.6097	41	0	0	0	0	1	0	19	19	11	0	2	0	0	0	.	1
0	0	0	0	0	0	0	1	0	1	0	0	3	3.20	0.00	0.00	8.90	15.70	1.40	20700.0	0.93	26.8	6.1645	0.50	0.70	933	4.8	415	0.14	0	1	61.5414	33.7981	35	0	1	0	0	0	0	55	4	1	0	2	0	0	0	0	0
1	0	1	0	0	5	5	1	0	1	0	0	3	15.50	0.00	0.00	60.30	96.30	0.00	3668.0	0.22	26.8	13.3243	1.06	0.00	1399	7.4	712	0.76	1	0	82.3600	28.3737	41	0	0	0	0	0	0	7	7	8	1	3	0	0	3	.	1
1	1	1	0	1	24	17	1	0	1	0	0	4	6.21	0.00	0.00	60.38	18.02	0.00	10258.0	0.17	24.7	7.5775	0.66	0.00	1113	6.7	948	0.44	1	1	79.6742	29.0548	46	0	1	0	1	0	0	27	27	-355	1	3	0	0	1	.	1
0	0	0	0	0	6	0	1	0	1	0	0	5	14.60	10.60	7.50	96.60	36.40	7.10	18990.0	30.50	83.0	19.5000	0.40	0.00	1000	9.9	1466	0.23	0	0	82.8501	25.5017	51	0	1	0	0	0	0	9	9	9	1	2	0	0	1	.	1
1	0	1	0	1	4	4	1	1	0	1	1	14	5.86	0.00	0.00	29.00	23.00	0.00	12942.0	2.00	31.2	11.8299	0.79	0.10	12900	8.9	690	0.97	0	1	54.8884	35.9464	54	0	0	0	1	1	0	21	8	14	1	3	0	0	3	.	1
1	0	1	0	1	14	9	1	0	1	0	0	2	0.40	0.00	1.10	8.40	31.50	0.00	10145.0	0.08	155.0	7.7000	0.67	0.00	1000	6.9	1253	0.29	1	0	78.9760	24.9827	28	0	0	0	0	0	0	16	16	9	1	2	0	0	2	.	1
0	0	0	0	0	6	0	0	0	1	0	0	4	120.00	3.40	2.13	82.60	95.40	1.10	7000.0	1.30	175.0	5.1900	0.86	0.00	2496	8.0	11719	0.54	1	0	79.4552	21.1073	59	0	1	0	0	1	0	6	6	5	1	1	0	0	0	.	1
0	0	0	0	0	0	0	1	0	1	0	0	2	3.40	1.40	0.40	6.00	9.40	0.00	9571.0	0.11	84.3	13.2860	0.66	0.00	1168	6.5	1232	0.47	0	0	79.8905	29.2421	35	0	1	0	0	0	0	20	4	10	0	3	0	0	0	0	0
1	0	1	0	0	5	5	1	1	1	1	0	6	5.90	0.00	0.00	10.40	32.80	0.00	6651.0	0.74	234.0	4.5578	0.37	0.00	742	7.6	1233	0.16	0	1	68.8925	30.3528	38	0	0	0	0	0	0	6	6	6	0	2	0	0	0	0	0
1	0	1	0	0	2	2	1	1	1	1	0	5	1.10	0.00	1.10	16.40	58.60	0.00	17004.0	4.30	46.6	6.9301	0.80	0.00	3976	3.7	81	0.64	0	0	83.4004	26.6582	46	0	1	0	1	0	0	8	3	1	1	2	0	0	1	.	1
0	0	0	0	0	3	0	1	0	1	0	0	2	10.17	2.87	3.88	89.90	33.86	2.43	11321.0	0.46	81.9	5.8018	0.21	0.00	442	7.7	209	0.24	0	0	59.7864	27.4587	19	0	0	0	0	0	0	12	6	4	1	3	0	0	0	0	0
1	0	1	0	0	17	6	1	0	1	0	0	4	36.10	0.00	0.00	4.20	14.70	0.00	7275.0	0.10	129.0	3.7200	0.76	0.00	841	8.1	239	0.30	1	1	60.4791	32.6953	36	0	1	0	0	0	0	17	17	12	0	3	0	0	0	0	1
0	0	0	0	0	6	0	1	0	1	0	0	3	3.21	2.96	0.65	9.54	21.58	4.35	7275.0	0.27	217.0	7.0200	0.54	0.00	2295	8.4	785	0.22	0	0	78.9076	26.1285	33	0	0	0	0	0	1	18	6	3	1	3	0	0	0	0	0
1	1	1	0	1	21	19	1	0	1	0	0	4	10.50	2.10	0.00	53.30	27.00	0.00	2698.0	0.38	217.0	17.0240	0.77	0.00	8	8.0	1738	0.35	1	0	80.4189	24.9336	42	0	0	0	0	0	0	21	21	6	1	2	0	0	1	.	1
0	0	0	0	0	3	0	1	0	1	0	0	2	1.60	0.40	0.00	2.90	13.30	0.00	9571.0	0.12	141.0	7.0048	0.51	0.00	40364	704.0	855	0.23	0	0	78.4997	25.8044	40	0	0	0	0	0	0	34	5	11	0	3	0	0	0	0	0
0	0	0	0	0	3	0	1	0	1	0	0	3	2.76	0.17	0.52	48.50	22.73	1.07	15644.0	0.20	141.0	5.7933	0.77	0.30	1504	7.0	1129	0.72	0	1	74.1328	32.3884	41	0	0	0	0	0	0	8	3	9	0	3	0	0	0	0	0
1	1	1	0	0	13	13	1	1	1	1	0	10	0.00	0.00	0.37	27.70	69.89	7.64	9403.0	69.68	110.0	12.8215	1.09	0.80	4252	8.0	614	0.24	0	1	74.5873	27.2266	26	0	0	0	0	0	0	38	14	13	0	3	0	0	1	0	0
0	0	0	0	0	10	0	1	0	1	0	0	5	3.10	0.00	0.00	61.30	16.50	0.00	9381.0	0.12	267.0	8.4814	0.78	0.00	751	6.6	736	0.36	0	0	80.6735	20.9366	37	0	0	0	0	1	0	22	12	18	1	2	0	0	0	0	0
0	0	0	0	0	4	0	1	0	1	0	0	5	0.00	0.00	0.00	48.50	13.00	0.00	11254.0	0.14	111.0	9.3151	0.64	0.00	1884	5.2	1444	0.42	1	0	66.4476	20.9563	27	0	0	0	0	0	0	8	5	9	0	2	0	0	0	.	1
0	1	0	0	0	0	0	0	0	1	0	0	9	0.00	0.00	0.00	30.40	30.60	1.20	9571.0	0.47	129.0	3.9045	0.08	0.00	1066	3.0	4424	0.08	0	0	71.5537	22.9630	21	0	0	0	0	1	0	3	3	3	1	3	0	0	0	0	0
0	0	0	0	0	2	0	1	0	1	0	0	5	4.80	0.00	0.40	117.50	18.20	0.00	12581.0	0.30	126.0	15.0919	0.52	0.10	1266	7.7	918	0.69	0	0	71.4579	22.6940	44	0	0	0	0	0	0	90	64	9	1	2	0	0	1	0	0
0	0	0	0	0	0	0	0	0	0	0	0	3	1.40	0.40	0.00	47.70	27.30	0.00	10764.0	0.11	176.0	9.7400	0.78	0.01	1925	9.8	3938	0.43	0	1	67.2635	32.5090	33	0	1	0	0	0	0	11	4	12	1	3	0	0	0	0	0
1	1	1	0	0	30	19	1	0	1	0	0	3	3.21	2.40	1.47	47.72	16.52	4.04	3887.0	0.02	176.0	10.5628	1.13	0.00	304	5.8	684	0.73	1	1	72.9582	32.0461	39	0	1	0	0	0	0	31	31	8	1	2	0	0	0	.	1
0	0	0	0	0	5	0	1	0	1	0	0	4	2.50	0.00	0.50	6.30	14.40	0.00	19172.0	0.11	129.0	5.5195	1.50	0.00	1130	7.4	191	0.48	0	0	68.8953	29.7442	42	0	0	0	0	1	0	13	5	8	1	2	0	0	0	.	0
0	0	0	0	0	0	0	0	0	1	0	0	3	1.90	0.80	0.00	45.10	25.70	0.00	11243.0	0.19	94.9	10.1947	0.64	0.00	1228	7.0	499	0.31	0	0	82.7050	26.3469	28	0	1	0	0	0	0	14	5	9	1	2	0	0	0	0	0
0	0	0	0	0	7	0	1	0	1	0	0	4	1.20	1.90	0.80	14.40	21.70	0.00	5304.0	0.17	102.0	6.9000	0.62	0.00	1939	8.6	2068	0.67	0	1	70.8966	30.1928	42	0	0	0	0	0	0	29	10	7	1	2	0	0	0	0	0
0	0	0	0	0	4	0	1	0	1	0	0	3	10.30	0.00	0.00	49.90	13.60	0.00	9185.0	0.11	129.0	16.1895	0.75	0.00	400	8.0	1023	1.49	0	0	71.0773	24.1238	46	0	0	0	0	0	1	13	5	10	1	2	0	0	0	0	0
0	0	0	0	0	6	0	1	0	0	0	0	2	10.10	1.80	1.20	137.30	43.90	0.00	13330.0	0.20	187.0	9.7944	0.78	0.00	1200	7.6	636	0.49	0	1	44.4408	37.6917	18	0	0	0	0	0	0	13	8	8	1	2	0	0	0	0	0
0	1	0	0	0	0	0	1	0	0	0	0	4	3.60	0.00	0.00	10.90	25.50	0.90	6086.0	0.16	136.0	4.2000	0.41	0.00	727	7.4	371	0.80	0	0	78.7844	27.6817	44	0	1	0	0	0	0	11	3	3	1	2	0	0	0	.	1
1	1	1	0	0	3	3	0	1	1	1	0	10	1.20	1.70	0.00	7.30	20.90	0.30	11647.0	0.65	129.0	15.3330	1.06	0.10	4677	4.3	1129	2.38	1	0	82.5873	25.2342	72	0	0	0	0	0	0	8	8	9	0	2	0	0	0	.	1
0	0	0	0	0	0	0	0	0	1	0	0	3	7.10	0.00	1.50	206.00	29.90	0.40	22691.0	0.25	117.0	5.2795	1.14	0.00	840	6.9	847	0.56	0	1	66.4175	38.0623	33	0	1	0	0	0	0	9	6	7	1	2	0	1	0	.	0
1	0	1	0	1	12	9	0	0	0	0	0	7	9.65	4.39	2.59	51.37	98.64	3.40	7740.0	0.16	184.0	2.1794	0.29	0.40	711	8.7	1310	0.12	1	0	74.8747	27.4908	47	0	0	1	0	1	0	14	14	9	1	3	0	0	0	.	1
0	0	0	0	0	0	0	1	0	1	0	0	2	1.60	0.00	0.00	10.50	13.90	0.00	9571.0	0.26	103.0	9.0000	0.84	0.00	888	7.7	2458	0.32	0	1	53.9849	33.4120	22	0	0	0	0	0	1	14	4	11	1	2	0	0	0	0	0
0	0	0	0	0	5	0	0	0	1	0	0	7	5.30	0.00	1.10	8.10	25.30	0.00	13079.0	0.20	108.0	5.7017	0.60	0.00	1533	9.0	1599	0.33	0	0	71.8056	28.7889	47	0	0	0	0	0	0	14	5	17	1	2	0	0	0	0	0
1	1	1	0	0	24	17	1	0	1	0	0	1	20.50	0.00	0.00	101.40	26.20	1.00	10182.0	2.13	128.0	6.5000	0.73	0.00	2012	7.0	1036	0.28	1	0	67.5893	25.0593	29	0	0	0	0	0	0	24	24	5	1	2	0	0	0	.	1
0	0	0	0	0	11	0	1	0	0	0	0	3	11.02	0.20	3.10	57.80	42.90	1.20	17773.0	0.20	40.8	5.2832	2.84	0.10	431	7.0	476	0.62	0	1	40.2464	33.3759	41	0	0	0	0	1	0	20	12	7	1	2	0	0	0	0	0
1	0	1	0	0	18	18	1	0	1	0	0	3	4.60	2.71	2.06	46.00	15.97	0.00	7685.0	0.61	161.0	9.0749	0.90	0.00	627	8.7	432	0.48	0	0	57.9220	26.3101	23	0	0	0	0	0	0	36	26	6	1	2	0	0	3	0	0
1	0	1	0	0	11	8	1	1	1	0	0	9	3.90	1.80	0.00	128.70	29.30	0.50	4635.0	0.38	147.0	6.4400	0.64	0.00	1068	7.2	4035	0.16	0	0	55.7618	29.2839	24	0	0	0	0	0	0	22	14	10	1	3	0	0	1	0	0
0	1	0	0	0	6	0	1	0	1	0	0	4	5.00	0.00	0.00	366.40	110.20	0.00	11270.0	0.15	149.0	4.9099	0.60	0.00	1337	4.0	2187	0.24	1	0	70.9213	22.8571	56	1	0	1	0	1	1	6	6	3	1	2	0	0	0	.	1
0	0	0	0	0	0	0	1	0	1	0	0	5	11.10	0.00	0.00	1.80	16.80	0.00	8936.0	0.09	40.7	2.3396	0.24	0.00	1010	4.9	267	0.14	0	1	74.7187	30.4218	34	0	1	1	0	0	0	13	4	5	1	2	0	0	0	0	0
1	0	1	0	1	28	24	1	1	1	1	0	7	2.30	1.30	0.00	108.10	95.10	1.12	8971.0	0.20	129.0	6.7800	0.54	0.00	2007	4.1	43	0.47	0	1	58.0178	43.1711	31	0	0	1	0	0	0	49	30	33	1	2	0	0	2	.	0
0	1	0	0	0	4	0	1	0	1	0	0	9	5.50	1.30	0.10	40.30	25.00	1.60	5506.0	0.41	55.6	1.4784	0.11	0.00	3576	1.2	437	0.09	1	0	69.0021	26.4490	33	1	0	0	0	0	0	6	4	3	1	2	0	0	0	.	1
0	0	0	0	0	5	0	1	0	1	0	0	4	2.70	0.00	0.00	27.00	51.20	0.00	13924.0	0.71	130.0	13.3380	0.42	0.00	1202	10.0	891	0.32	1	1	87.8905	25.5167	35	0	1	0	0	0	0	5	5	5	0	2	0	0	3	.	1
0	0	0	0	0	0	0	1	0	1	0	0	3	1.00	1.40	3.90	15.70	8.10	9.00	10254.0	0.20	161.0	9.0200	0.45	0.00	786	7.7	10254	0.43	0	0	50.1355	23.1214	15	0	0	0	0	0	0	6	4	5	1	3	0	0	0	0	0
1	1	1	1	1	28	18	1	0	1	0	0	5	3.20	0.00	0.00	27.40	24.40	2.80	3978.0	0.80	282.0	6.2200	1.11	0.19	1038	10.6	1257	1.10	1	1	69.5195	31.3146	35	0	0	0	0	0	0	28	28	8	1	2	0	0	0	.	1
0	0	0	0	0	19	0	1	0	1	0	0	1	6.20	0.20	0.10	75.50	22.70	1.10	6753.0	8.32	129.0	8.1089	0.50	0.00	477	9.6	1263	0.29	0	1	44.4326	50.9259	27	0	0	0	0	0	0	30	19	10	1	2	0	0	0	.	0
0	0	0	0	0	0	0	1	0	1	0	0	3	1.50	0.80	0.70	10.90	15.30	0.40	13905.0	0.15	174.0	5.6077	0.54	1.00	5565	9.2	2743	0.44	0	0	65.2211	19.4939	40	0	0	0	0	0	0	9	5	7	1	2	0	0	0	0	0
0	0	0	0	0	8	0	1	0	1	0	0	5	21.30	0.00	0.10	44.50	14.00	1.30	7170.0	0.10	74.0	9.7920	0.22	0.00	437	5.5	749	0.59	0	0	66.1875	26.0617	36	0	0	1	0	0	0	24	8	10	1	3	0	0	0	.	1
0	0	0	0	0	6	0	1	0	1	0	0	4	6.90	0.00	0.20	118.70	29.90	0.30	7835.0	0.08	223.0	4.6683	0.15	0.00	1267	6.0	634	0.05	0	0	78.2396	18.6226	41	0	0	0	0	1	0	16	7	14	0	2	0	0	0	0	0
1	0	1	0	1	17	17	1	1	0	1	0	9	6.70	2.00	0.50	100.96	29.05	1.10	9571.0	0.26	129.0	3.2735	0.36	0.00	8000	8.0	681	0.10	1	1	65.8371	43.7295	47	0	1	0	0	0	1	17	17	7	1	1	0	0	3	.	1
0	1	1	0	1	45	45	0	0	0	1	1	4	34.60	3.80	0.60	2433.00	640.80	1.10	3422.0	0.70	129.0	11.1691	0.82	0.30	4565	7.7	1260	0.91	1	0	59.8987	26.7949	46	0	0	0	0	0	0	84	84	30	1	1	0	0	3	.	1
0	0	0	0	0	2	0	1	0	0	0	0	6	14.70	0.00	0.00	55.40	21.00	1.10	9571.0	0.23	302.0	18.5024	0.29	0.00	2246	9.0	11750	0.44	0	0	55.7290	19.4674	32	0	0	0	0	0	0	28	5	78	1	3	0	0	0	0	0
0	1	0	0	0	4	0	1	0	0	0	0	8	19.80	7.20	2.10	190.00	138.20	0.90	28416.0	1.10	171.0	2.6000	0.47	0.00	1100	7.0	1846	0.10	1	0	76.4052	27.9709	54	0	0	0	0	1	0	4	4	6	0	1	0	0	1	.	1
1	0	1	0	0	2	2	1	1	1	1	0	5	2.20	0.60	0.00	42.00	50.50	0.00	9072.6	10.06	62.0	10.1947	0.54	0.50	4647	5.0	318	0.69	0	0	54.7050	23.2550	26	0	0	0	0	0	0	3	3	3	1	2	0	0	0	0	0
0	0	0	0	0	4	0	1	0	1	0	0	4	5.20	1.90	3.70	13.90	16.70	2.20	13228.0	0.13	141.0	6.7132	0.57	0.10	1090	7.5	1948	0.27	0	1	77.7194	31.4879	33	0	0	0	0	0	1	9	5	11	1	2	0	0	0	0	0
0	0	0	0	0	5	0	0	0	1	0	0	3	3.40	0.30	0.10	23.80	26.70	0.00	4164.0	0.04	129.0	3.6941	0.43	0.00	8	1503.0	1137	0.23	0	0	69.4812	16.4844	42	0	0	0	0	1	0	24	7	8	0	3	0	0	0	0	0
1	1	1	0	1	7	6	1	1	1	1	0	15	28.90	3.30	5.50	4981.40	771.80	4.60	7637.0	0.11	129.0	2.4048	0.40	0.00	1216	6.0	226	0.43	1	1	74.0616	34.8765	46	1	0	0	1	0	1	7	7	3	1	2	0	0	3	.	1
0	0	0	0	0	3	0	1	0	1	0	0	3	4.80	6.10	5.20	6.60	13.80	4.80	4873.0	0.04	302.0	7.3828	1.09	0.50	1859	7.0	1123	0.76	0	1	66.8994	32.3918	29	0	0	0	0	0	0	16	4	11	1	2	0	0	0	0	0
0	0	0	0	0	1	0	1	0	1	0	0	3	3.30	0.00	0.00	45.70	12.60	1.30	2893.0	2.33	171.0	17.1199	0.54	0.00	754	9.0	1557	0.37	0	1	44.5941	34.2200	24	0	0	0	0	0	0	8	7	17	1	2	0	0	0	0	0
0	0	0	0	0	5	0	1	0	1	0	0	5	1.30	0.00	0.00	17.60	16.40	0.00	24854.0	0.61	141.0	16.1758	0.79	0.00	2553	8.0	2142	0.62	0	0	72.5311	24.4995	40	0	0	0	0	0	0	11	9	4	0	2	0	0	1	0	0
0	0	0	0	0	2	0	1	0	1	0	0	5	3.00	0.00	0.00	12.70	6.50	1.50	14354.0	0.12	132.0	5.1100	0.39	0.00	1140	7.0	146	0.37	0	1	68.5914	34.5271	28	0	0	0	0	0	0	11	6	10	0	2	0	0	0	0	0
0	0	0	0	0	1	0	1	0	1	0	0	5	3.80	2.20	1.00	53.50	20.00	0.30	7003.0	0.15	44.3	5.0600	0.94	0.00	603	6.7	1187	0.30	0	1	70.1300	30.7438	38	0	0	0	0	0	0	15	8	7	0	2	0	0	0	0	0
0	0	0	0	0	0	0	1	0	0	0	0	4	1.20	0.00	1.20	3.00	22.50	0.00	12231.0	0.06	129.0	5.2153	0.52	0.00	14799	8.7	299	0.16	0	1	70.9788	24.2901	32	0	0	0	0	0	0	14	4	9	1	2	0	0	0	0	0
0	0	1	0	0	6	1	1	0	1	1	0	5	3.50	0.20	1.10	32.90	32.80	0.00	10498.0	0.11	129.0	4.3576	0.86	0.60	2111	5.3	489	0.32	0	1	76.1725	35.2653	41	0	0	0	0	0	1	9	6	10	1	2	0	0	0	0	0
1	0	0	0	0	8	0	1	0	1	0	0	3	3.90	1.60	1.60	9.30	28.50	0.40	16062.0	0.30	132.0	6.6200	0.59	0.00	1707	7.5	3065	0.15	0	1	69.8535	30.0712	32	0	0	0	0	0	1	60	11	6	1	2	0	0	0	0	0
0	0	0	0	0	8	0	1	0	1	0	0	2	3.90	0.20	1.20	25.30	28.30	0.00	32343.0	0.16	44.3	4.3883	0.96	0.00	3193	5.9	150	0.43	0	1	78.8309	37.1094	25	0	0	0	0	1	0	16	8	8	0	2	0	0	0	0	0
0	0	0	0	0	2	0	1	0	1	0	0	3	9.40	0.70	0.00	51.80	12.70	4.40	8219.0	0.17	105.0	6.0500	0.46	0.00	674	7.6	1677	0.36	0	1	76.5722	32.3232	33	0	0	0	0	1	0	18	6	9	0	2	0	0	0	0	0
0	0	0	0	0	8	0	1	0	1	0	0	5	0.70	0.60	0.00	5.10	32.60	0.00	11521.0	0.46	97.6	8.0000	0.87	0.00	2519	7.4	680	0.68	0	0	64.4627	28.7889	36	0	0	0	0	0	0	23	8	3	1	2	0	0	0	.	0
0	0	0	0	0	0	0	1	0	1	0	0	2	1.70	0.00	0.00	21.70	13.50	0.00	5976.0	0.47	129.0	15.0500	0.50	0.00	2955	7.7	921	0.71	0	0	69.0048	27.8125	28	0	0	0	0	0	0	12	4	9	0	2	0	0	0	0	0
0	0	0	0	0	0	0	1	0	1	0	0	3	4.70	0.00	0.00	7.10	20.50	0.30	12718.0	0.22	96.6	5.7000	1.30	0.00	1393	7.4	3988	0.51	0	0	66.2094	26.3510	35	0	1	0	0	0	0	11	6	6	1	2	0	0	0	0	0
1	0	1	0	1	31	19	1	0	1	0	0	5	21.90	0.00	0.00	23.40	34.80	0.00	8957.0	0.80	129.0	11.1165	0.37	0.00	19870	7.9	1708	0.37	1	1	70.3025	30.5190	46	0	0	0	0	0	0	31	31	4	1	2	0	0	1	.	1
0	0	0	0	0	6	0	1	0	1	0	0	4	2.00	0.70	0.00	2.90	11.60	1.00	5594.0	0.11	96.5	3.1000	0.57	0.00	1382	7.4	2190	0.45	0	0	75.6879	27.1605	44	0	0	0	0	0	0	19	6	11	1	2	0	0	0	0	0
1	0	1	0	1	15	6	1	0	1	0	0	5	3.30	0.70	0.00	19.60	36.10	0.00	13865.0	0.20	129.0	7.2920	0.40	0.00	1980	5.3	262	0.86	1	0	73.5414	28.6777	27	0	0	0	0	0	0	15	15	7	0	2	0	0	0	.	1
1	0	1	0	0	7	6	0	1	0	1	0	8	4.20	0.00	0.00	64.50	28.90	0.00	13536.0	0.10	129.0	7.6117	0.37	0.00	1586	7.0	1459	0.39	0	0	72.2327	27.0835	37	0	0	0	0	0	0	85	7	7	1	2	0	0	0	0	0
1	0	1	0	0	9	9	1	0	1	1	0	5	2.10	0.00	0.00	34.00	60.20	0.00	6433.0	0.44	129.0	11.8014	1.21	1.00	2170	7.7	220	0.30	0	0	54.8282	28.2828	35	0	0	0	0	0	0	10	10	12	0	2	0	0	0	0	0
0	0	0	0	0	4	0	1	0	1	0	0	4	0.70	0.00	0.00	7.90	14.30	0.00	13871.0	0.15	96.5	5.6841	0.45	0.00	2145	7.4	1006	0.19	0	0	68.9938	28.6542	45	0	0	0	0	0	0	10	4	12	0	2	0	0	0	0	0
0	0	0	0	0	1	0	1	0	1	0	0	3	2.50	3.10	0.80	2.20	9.40	0.00	19479.0	0.10	129.0	2.7900	2.06	0.00	1213	5.8	178	0.51	0	1	66.3600	43.7435	27	0	0	0	0	0	1	9	4	9	1	2	0	0	1	0	0
0	0	0	0	0	9	0	1	0	1	0	0	4	5.00	0.40	0.50	59.70	48.00	0.00	5360.0	0.21	129.0	9.7892	1.09	0.00	1757	9.4	2747	0.61	0	0	72.4654	29.4349	42	0	0	0	0	0	1	44	15	8	1	2	0	0	0	.	0
1	0	1	0	1	28	28	1	1	1	1	0	12	2.40	0.00	0.40	170.40	34.30	0.00	8563.0	0.24	129.0	6.1390	0.20	0.60	3016	7.0	2108	0.25	1	1	72.3806	25.7228	43	0	0	0	0	0	0	28	28	18	1	2	0	0	1	.	1
1	0	0	0	0	0	0	0	1	0	0	0	8	3.20	1.20	0.60	60.10	74.50	0.60	6234.0	60.20	129.0	9.4647	0.18	0.10	7887	5.8	789	0.36	0	0	75.0883	25.4937	28	0	0	0	0	0	1	16	4	9	1	2	0	0	1	.	0
0	1	0	0	0	5	0	1	0	1	0	0	7	5.70	0.70	1.00	247.00	49.00	1.90	4625.0	0.38	139.0	9.5380	0.56	0.00	6167	6.9	1463	0.21	1	0	72.7392	26.8359	50	0	0	0	0	0	0	5	5	14	1	2	0	0	0	.	1
1	0	1	0	1	22	21	1	0	1	1	0	7	4.90	0.80	0.00	95.40	28.70	0.20	6113.0	8.42	105.0	17.4582	0.82	0.10	1928	7.5	2135	1.04	0	1	83.6386	31.2314	53	0	0	0	0	0	0	43	22	12	1	2	0	1	2	0	0
1	1	1	0	0	46	46	1	0	0	1	0	8	3.20	0.70	0.70	186.40	40.90	1.00	2777.0	0.79	129.0	13.6500	1.14	0.00	2900	7.8	2883	0.49	1	1	58.0315	29.7458	27	0	0	0	0	0	1	46	46	22	1	2	0	0	0	.	1
0	0	0	0	0	8	0	1	0	1	0	0	5	2.40	0.40	0.00	146.30	14.60	2.10	10731.0	0.58	139.0	10.5817	0.32	0.00	395	8.8	2152	0.57	0	0	67.6413	24.0569	33	0	0	0	0	0	0	36	8	17	1	2	0	0	0	0	0
0	0	0	0	0	7	0	1	0	1	0	0	6	1.50	0.00	0.00	27.20	19.80	0.40	10043.0	0.65	108.0	11.7300	0.70	0.00	895	0.4	1370	7.90	0	0	66.2094	20.1995	48	0	1	0	0	0	0	17	7	10	1	3	0	0	0	0	0
1	1	1	0	0	12	10	1	0	1	0	0	5	1.93	41.00	32.00	18.00	3.73	8.80	7943.0	1.18	222.0	14.4450	0.86	0.00	1926	9.1	2429	0.26	1	0	59.1704	23.2072	45	0	0	0	0	1	0	13	13	3	0	2	0	0	2	.	1
1	0	1	0	0	6	4	1	1	1	0	0	8	5.23	2.00	0.50	87.56	37.02	1.10	11403.0	0.39	129.0	11.6220	1.64	0.00	50000	2.8	375	0.45	1	1	68.7748	34.6667	29	0	0	0	0	0	0	6	6	24	0	2	0	0	2	.	1
1	0	1	0	0	7	7	0	1	1	1	0	10	1.30	1.20	0.00	7.40	25.00	1.10	9571.0	4.98	108.0	3.3300	0.76	0.00	4237	6.0	1945	0.28	0	0	49.1882	27.1605	64	0	0	0	0	0	1	20	8	9	1	3	0	0	2	0	0
1	0	0	0	0	9	0	1	1	1	0	0	10	10.90	0.00	1.00	45.30	47.30	2.80	6512.0	0.99	492.0	23.8780	1.33	0.00	3381	10.2	644	1.44	1	1	75.8932	45.2005	49	0	0	0	0	0	0	9	9	4	0	3	0	0	2	.	1
0	0	0	0	0	0	0	1	0	1	0	0	2	0.50	2.20	1.60	4.70	20.10	6.40	14980.0	0.11	35.0	5.0500	1.70	0.00	832	5.7	509	0.54	0	0	60.6872	25.8806	36	0	0	0	0	0	0	12	5	11	0	3	0	0	0	0	0
0	0	1	0	0	5	4	1	0	1	1	0	4	4.00	6.80	1.50	38.20	14.00	7.70	9072.0	0.19	46.0	7.0253	0.83	0.00	1724	7.2	2603	0.81	0	1	64.3587	37.4637	35	0	0	0	0	0	1	7	6	13	1	3	0	0	1	0	0
0	0	0	0	0	10	0	1	0	1	0	0	5	4.20	0.70	0.00	224.00	26.10	1.60	2580.0	0.58	492.0	15.6722	1.05	0.10	1422	8.8	956	0.58	0	0	76.6762	29.7840	64	0	0	0	0	1	0	11	11	18	1	3	0	0	0	0	0
0	0	0	0	0	0	0	1	0	1	0	0	3	1.50	0.00	0.00	73.10	34.00	0.00	10018.0	0.07	35.0	3.8117	0.64	0.60	1901	6.9	1462	0.20	0	0	68.4052	25.6896	23	0	0	0	0	0	0	5	5	7	1	3	0	0	0	0	0
1	1	1	0	1	10	3	1	0	1	0	0	5	4.59	0.96	0.00	43.75	52.41	0.00	6332.7	0.06	129.0	10.4881	0.70	0.00	700	5.7	512	0.93	1	0	74.4695	27.4145	38	0	1	0	0	0	0	10	10	21	1	3	0	0	0	.	1
[truncated: 18 more columns]
